# Supplementary material for: Physiological and locomotor demands during small-sided games are related to match demands and physical fitness? A study conducted on youth soccer players
Source: BMC Sports Sci Med Rehabil. 2022 Jul 23;14:138. doi: 10.1186/s13102-022-00535-w (PMC9308277; doi:10.1186/s13102-022-00535-w)
Supplement: Supplementary file 1 — Additional file 1. 3v3: Dataset of GPS monitoring during the 3v3 format. [file 13102_2022_535_MOESM1_ESM.xlsx]

## Sheet: HRmin
	Match 1	Match 2	Match 3		Match/min1	Match/min2	Match/min3		MÉDIA	DP	CV		min/med	min/sd	min/cv
	60	112	84						85.3333	26.0256	30.4988		#DIV/0!	#DIV/0!	#DIV/0!
	49	70	49						56	12.1244	21.6506		#DIV/0!	#DIV/0!	#DIV/0!
	58	93	87						79.3333	18.7172	23.5931		#DIV/0!	#DIV/0!	#DIV/0!
		77	86						81.5	6.36396	7.80854		#DIV/0!	#DIV/0!	#DIV/0!
	77	78							77.5	0.707107	0.912396		#DIV/0!	#DIV/0!	#DIV/0!
		81	75						78	4.24264	5.43928		#DIV/0!	#DIV/0!	#DIV/0!
		56	70						63	9.89949	15.7135		#DIV/0!	#DIV/0!	#DIV/0!
	85	76	69						76.6667	8.02081	10.4619		#DIV/0!	#DIV/0!	#DIV/0!
		49	117						83	48.0833	57.9316		#DIV/0!	#DIV/0!	#DIV/0!
	61								61				#DIV/0!	#DIV/0!	#DIV/0!
			76						76				#DIV/0!	#DIV/0!	#DIV/0!
	83		104						93.5	14.8492	15.8815		#DIV/0!	#DIV/0!	#DIV/0!
	88	80	92						86.6667	6.1101	7.05012		#DIV/0!	#DIV/0!	#DIV/0!
	70	86	72						76	8.7178	11.4708		#DIV/0!	#DIV/0!	#DIV/0!
		16	91						53.5	53.033	99.1271		#DIV/0!	#DIV/0!	#DIV/0!
	49		46						47.5	2.12132	4.46594		#DIV/0!	#DIV/0!	#DIV/0!
	42	95	101						79.3333	32.4705	40.9292		#DIV/0!	#DIV/0!	#DIV/0!
									73.7549	16.7658	23.529		#DIV/0!	#DIV/0!	#DIV/0!

## Sheet: HRav
	Match 1	Match 2	Match 3		Match/min1	Match/min2	Match/min3		MÉDIA	DP	CV		min/med	min/sd	min/cv
	141	166	118						141.667	24.0069	16.9461		#DIV/0!	#DIV/0!	#DIV/0!
													#DIV/0!	#DIV/0!	#DIV/0!
													#DIV/0!	#DIV/0!	#DIV/0!
	114	99	173						128.667	39.1195	30.4037		#DIV/0!	#DIV/0!	#DIV/0!
	138	174	169						160.333	19.5021	12.1635		#DIV/0!	#DIV/0!	#DIV/0!
		152	159						155.5	4.94975	3.18312		#DIV/0!	#DIV/0!	#DIV/0!
	157	112							134.5	31.8198	23.6578		#DIV/0!	#DIV/0!	#DIV/0!
		141	117						129	16.9706	13.1555		#DIV/0!	#DIV/0!	#DIV/0!
		127	127						127	0	0		#DIV/0!	#DIV/0!	#DIV/0!
	151	103	110						121.333	25.9294	21.3704		#DIV/0!	#DIV/0!	#DIV/0!
		159	175						167	11.3137	6.77468		#DIV/0!	#DIV/0!	#DIV/0!
	158								158				#DIV/0!	#DIV/0!	#DIV/0!
			115						115				#DIV/0!	#DIV/0!	#DIV/0!
	161		159						160	1.41421	0.883883		#DIV/0!	#DIV/0!	#DIV/0!
	156	103	141						133.333	27.3191	20.4893		#DIV/0!	#DIV/0!	#DIV/0!
													#DIV/0!	#DIV/0!	#DIV/0!
	99	165	94						119.333	39.6274	33.2073		#DIV/0!	#DIV/0!	#DIV/0!
		135	160						147.5	17.6777	11.9849		#DIV/0!	#DIV/0!	#DIV/0!
	159		116						137.5	30.4056	22.1132		#DIV/0!	#DIV/0!	#DIV/0!
	129	154	165						149.333	18.4481	12.3537		#DIV/0!	#DIV/0!	#DIV/0!
													#DIV/0!	#DIV/0!	#DIV/0!
									140.294	20.5669	15.2458		#DIV/0!	#DIV/0!	#DIV/0!

## Sheet: HRmax
	Match 1	Match 2	Match 3		Match/min1	Match/min2	Match/min3		MÉDIA	DP	CV		min/med	min/sd	min/cv
	200	188	190						192.667	6.4291	3.3369		#DIV/0!	#DIV/0!	#DIV/0!
													#DIV/0!	#DIV/0!	#DIV/0!
													#DIV/0!	#DIV/0!	#DIV/0!
	232	151	208						197	41.6053	21.1194		#DIV/0!	#DIV/0!	#DIV/0!
	216	207	201						208	7.54983	3.62973		#DIV/0!	#DIV/0!	#DIV/0!
		207	190						198.5	12.0208	6.05583		#DIV/0!	#DIV/0!	#DIV/0!
	208	167							187.5	28.9914	15.4621		#DIV/0!	#DIV/0!	#DIV/0!
		204	208						206	2.82843	1.37302		#DIV/0!	#DIV/0!	#DIV/0!
		204	197						200.5	4.94975	2.4687		#DIV/0!	#DIV/0!	#DIV/0!
	231	161	206						199.333	35.473	17.7958		#DIV/0!	#DIV/0!	#DIV/0!
		219	205						212	9.89949	4.66957		#DIV/0!	#DIV/0!	#DIV/0!
	204								204				#DIV/0!	#DIV/0!	#DIV/0!
			179						179				#DIV/0!	#DIV/0!	#DIV/0!
	203		198						200.5	3.53553	1.76336		#DIV/0!	#DIV/0!	#DIV/0!
	194	165	188						182.333	15.308	8.39559		#DIV/0!	#DIV/0!	#DIV/0!
													#DIV/0!	#DIV/0!	#DIV/0!
	151	198	162						170.333	24.5832	14.4324		#DIV/0!	#DIV/0!	#DIV/0!
		230	199						214.5	21.9203	10.2193		#DIV/0!	#DIV/0!	#DIV/0!
	219		223						221	2.82843	1.27983		#DIV/0!	#DIV/0!	#DIV/0!
	234	195	196						208.333	22.2336	10.6721		#DIV/0!	#DIV/0!	#DIV/0!
													#DIV/0!	#DIV/0!	#DIV/0!
									198.912	16.0104	8.17824		#DIV/0!	#DIV/0!	#DIV/0!

## Sheet: TD
	Match 1	Match 2	Match 3		Match/min1	Match/min2	Match/min3		MÉDIA	DP	CV		min/med	min/sd	min/cv
	10494	9295	2113		116.6	103.278	105.65		7300.67	4532.47	62.083		108.509	7.10647	6.54918
	4245	1610	8425		94.3333	89.4444	93.6111		4760	3436.56	72.1967		92.463	2.63894	2.85405
	10508	8834	8343		116.756	98.1556	92.7		9228.33	1135.09	12.3001		102.537	12.6121	12.3001
		6570	7494			93.8571	93.675		7032	653.367	9.29133		93.7661	0.128794	0.137357
	10934	1012			121.489	101.2			5973	7015.91	117.46		111.344	14.3464	12.8847
		4476	2882			99.4667	32.0222		3679	1127.13	30.6368		65.7444	47.6904	72.5391
		5574	4399			92.9	48.8778		4986.5	830.85	16.662		70.8889	31.1284	43.9116
	7230	1311	2503		90.375	100.846	83.4333		3681.33	3130.49	85.037		91.5515	8.76582	9.57475
		9579	9158			106.433	101.756		9368.5	297.692	3.17758		104.094	3.30769	3.17758
	11239				124.878				11239				124.878
			1943				97.15		1943				97.15
	9535		6994		105.944		93.2533		8264.5	1796.76	21.7407		99.5989	8.97397	9.01011
	9985	1090	5445		110.944	109	108.9		5506.67	4447.82	80.7716		109.615	1.15258	1.05148
	1610	9292	873		89.4444	103.244	87.3		3925	4662.54	118.791		93.3296	8.65317	9.27162
		3969	7889			99.225	87.6556		5929	2771.86	46.7509		93.4403	8.18083	8.75515
	9579		1850		106.433		92.5		5714.5	5465.23	95.6379		99.4667	9.85235	9.90518
	5695	6832	9614		94.9167	97.6	106.822		7380.33	2016.22	27.3188		99.7796	6.24489	6.25868
									6230.08	2888	53.3237		97.5386	11.3855	13.8787

## Sheet: DistMin
	Match 1	Match 2	Match 3		Match/min1	Match/min2	Match/min3		MÉDIA	DP	CV		min/med	min/sd	min/cv
	79	94	24						65.6667	36.8556	56.1252		#DIV/0!	#DIV/0!	#DIV/0!
									#DIV/0!	#DIV/0!	#DIV/0!		#DIV/0!	#DIV/0!	#DIV/0!
									#DIV/0!	#DIV/0!	#DIV/0!		#DIV/0!	#DIV/0!	#DIV/0!
	32	16	96						48	42.332	88.1917		#DIV/0!	#DIV/0!	#DIV/0!
	79	89	95						87.6667	8.0829	9.22004		#DIV/0!	#DIV/0!	#DIV/0!
		66	86						76	14.1421	18.6081		#DIV/0!	#DIV/0!	#DIV/0!
	82	10							46	50.9117	110.678		#DIV/0!	#DIV/0!	#DIV/0!
		45	33						39	8.48528	21.7571		#DIV/0!	#DIV/0!	#DIV/0!
		56	50						53	4.24264	8.00498		#DIV/0!	#DIV/0!	#DIV/0!
	54	13	29						32	20.664	64.5749		#DIV/0!	#DIV/0!	#DIV/0!
		97	105						101	5.65685	5.60085		#DIV/0!	#DIV/0!	#DIV/0!
	85								85	#DIV/0!	#DIV/0!		#DIV/0!	#DIV/0!	#DIV/0!
			22						22	#DIV/0!	#DIV/0!		#DIV/0!	#DIV/0!	#DIV/0!
	72		80						76	5.65685	7.44323		#DIV/0!	#DIV/0!	#DIV/0!
	75	11	62						49.3333	33.828	68.5703		#DIV/0!	#DIV/0!	#DIV/0!
									#DIV/0!	#DIV/0!	#DIV/0!		#DIV/0!	#DIV/0!	#DIV/0!
	16	94	10						40	46.8615	117.154		#DIV/0!	#DIV/0!	#DIV/0!
		40	90						65	35.3553	54.3928		#DIV/0!	#DIV/0!	#DIV/0!
	97		21						59	53.7401	91.0849		#DIV/0!	#DIV/0!	#DIV/0!
	57	69	97						74.3333	20.5264	27.614		#DIV/0!	#DIV/0!	#DIV/0!
									#DIV/0!	#DIV/0!	#DIV/0!		#DIV/0!	#DIV/0!	#DIV/0!
									#DIV/0!	#DIV/0!	#DIV/0!		#DIV/0!	#DIV/0!	#DIV/0!

## Sheet: maxspeed
	Match 1	Match 2	Match 3		Match/min1	Match/min2	Match/min3		MÉDIA	DP	CV		min/med	min/sd	min/cv
	28.315	24.666	21.78						24.9203	3.27492	13.1415		#DIV/0!	#DIV/0!	#DIV/0!
													#DIV/0!	#DIV/0!	#DIV/0!
													#DIV/0!	#DIV/0!	#DIV/0!
	26.054	21.208	29.489						25.5837	4.16049	16.2623		#DIV/0!	#DIV/0!	#DIV/0!
	30.744	25.811	26.063						27.5393	2.77818	10.088		#DIV/0!	#DIV/0!	#DIV/0!
		23.979	27.071						25.525	2.18637	8.56562		#DIV/0!	#DIV/0!	#DIV/0!
	26.663	19.922							23.2925	4.76661	20.4641		#DIV/0!	#DIV/0!	#DIV/0!
		27.542	22.145						24.8435	3.81625	15.3612		#DIV/0!	#DIV/0!	#DIV/0!
		25.904	25.364						25.634	0.381837	1.48957		#DIV/0!	#DIV/0!	#DIV/0!
	26.634	15.069	20.615						20.7727	5.78411	27.8448		#DIV/0!	#DIV/0!	#DIV/0!
		28.41	27.685						28.0475	0.512653	1.8278		#DIV/0!	#DIV/0!	#DIV/0!
	29.485								29.485				#DIV/0!	#DIV/0!	#DIV/0!
			26.174						26.174				#DIV/0!	#DIV/0!	#DIV/0!
	24.059		27.172						25.6155	2.20122	8.59333		#DIV/0!	#DIV/0!	#DIV/0!
	31.325	14.461	23.681						23.1557	8.44426	36.4674		#DIV/0!	#DIV/0!	#DIV/0!
													#DIV/0!	#DIV/0!	#DIV/0!
	21.208	25.377	22.756						23.1137	2.10739	9.1175		#DIV/0!	#DIV/0!	#DIV/0!
		23.302	26.82						25.061	2.4876	9.92619		#DIV/0!	#DIV/0!	#DIV/0!
	28.41		24.171						26.2905	2.99743	11.4012		#DIV/0!	#DIV/0!	#DIV/0!
	25.686	23.005	25.728						24.8063	1.56014	6.28929		#DIV/0!	#DIV/0!	#DIV/0!
													#DIV/0!	#DIV/0!	#DIV/0!
									25.2859	3.16396	13.1227		#DIV/0!	#DIV/0!	#DIV/0!

## Sheet: averspeed
	Match 1	Match 2	Match 3		Match/min1	Match/min2	Match/min3		MÉDIA	DP	CV		min/med	min/sd	min/cv
	4.86299	5.85418	1.5194						4.07886	2.27128	55.6843		#DIV/0!	#DIV/0!	#DIV/0!
													#DIV/0!	#DIV/0!	#DIV/0!
													#DIV/0!	#DIV/0!	#DIV/0!
	1.97917	1.09114	6.07853						3.04961	2.66043	87.2384		#DIV/0!	#DIV/0!	#DIV/0!
	4.96688	5.66308	5.87955						5.50317	0.476885	8.66564		#DIV/0!	#DIV/0!	#DIV/0!
		4.25407	5.26845						4.76126	0.717273	15.0648		#DIV/0!	#DIV/0!	#DIV/0!
	5.1897	0.572683							2.88119	3.26472	113.312		#DIV/0!	#DIV/0!	#DIV/0!
		2.92971	2.09485						2.51228	0.590335	23.4979		#DIV/0!	#DIV/0!	#DIV/0!
		3.54398	3.23579						3.38988	0.217924	6.42865		#DIV/0!	#DIV/0!	#DIV/0!
	4.25666	0.819498	1.85466						2.31027	1.76329	76.3241		#DIV/0!	#DIV/0!	#DIV/0!
		6.06564	6.51757						6.2916	0.319562	5.07918		#DIV/0!	#DIV/0!	#DIV/0!
	5.3256								5.3256				#DIV/0!	#DIV/0!	#DIV/0!
			1.46111						1.46111				#DIV/0!	#DIV/0!	#DIV/0!
	4.49785		5.05305						4.77545	0.392582	8.22084		#DIV/0!	#DIV/0!	#DIV/0!
	4.7375	0.656856	3.93109						3.10848	2.16112	69.5232		#DIV/0!	#DIV/0!	#DIV/0!
													#DIV/0!	#DIV/0!	#DIV/0!
	1.09114	5.88771	0.619449						2.53277	2.91502	115.092		#DIV/0!	#DIV/0!	#DIV/0!
		2.58333	5.61168						4.0975	2.14137	52.2603		#DIV/0!	#DIV/0!	#DIV/0!
	6.06564		1.32311						3.69437	3.35347	90.7725		#DIV/0!	#DIV/0!	#DIV/0!
	3.66282	4.37534	6.01288						4.68368	1.20499	25.7274		#DIV/0!	#DIV/0!	#DIV/0!
													#DIV/0!	#DIV/0!	#DIV/0!
									3.79159	1.63002	50.1927		#DIV/0!	#DIV/0!	#DIV/0!

## Sheet: Z1
	Match 1	Match 2	Match 3		Match/min1	Match/min2	Match/min3		MÉDIA	DP	CV		min/med	min/sd	min/cv
	4239	3563	800		47.1	39.5889	40		2867.33	1821.99	63.543		42.2296	4.22287	9.99978
	1431	792	2500		31.8	44	27.7778		1574.33	862.974	54.8152		34.5259	8.44767	24.4676
	3845	3350	2300		42.7222	37.2222	25.5556		3165	788.939	24.927		35.1667	8.76599	24.927
		2920	2665			41.7143	33.3125		2792.5	180.312	6.45702		37.5134	5.94096	15.8369
	4509	356			50.1	35.6			2432.5	2936.61	120.724		42.85	10.253	23.9278
		1707	917			37.9333	10.1889		1312	558.614	42.5773		24.0611	19.6183	81.5352
		1980	1971			33	21.9		1975.5	6.36396	0.322144		27.45	7.84889	28.5934
	2514	707	967		31.425	54.3846	32.2333		1396	976.905	69.9789		39.3476	13.0287	33.1117
		3289	2364			36.5444	26.2667		2826.5	654.074	23.1408		31.4056	7.26749	23.1408
	4076				45.2889				4076				45.2889
			727				36.35		727				36.35
	3141		2459		34.9		32.7867		2800	482.247	17.2231		33.8433	1.49435	4.4155
	4035	479	1899		44.8333	47.9	37.98		2137.67	1789.97	83.7349		43.5711	5.07903	11.6569
	792	3380	230		44	37.5556	23		1467.33	1680.08	114.499		34.8519	10.7579	30.8675
		1331	2320			33.275	25.7778		1825.5	699.329	38.3089		29.5264	5.30134	17.9546
	3289		518		36.5444		25.9		1903.5	1959.39	102.936		31.2222	7.52676	24.1071
	1780	2493	3237		29.6667	35.6143	35.9667		2503.33	728.555	29.1034		33.7492	3.53997	10.489
									2222.47	1075.09	52.8194		35.4678	7.93955	24.3354

## Sheet: Z2
	Match 1	Match 2	Match 3		Match/min1	Match/min2	Match/min3		MÉDIA	DP	CV		min/med	min/sd	min/cv
	2668	2451	547		29.6444	27.2333	27.35		1888.67	1166.97	61.7882		28.0759	1.35963	4.84269
	933	207	2606		20.7333	11.5	28.9556		1248.67	1230.26	98.5257		20.3963	8.73266	42.8149
	2766	2767	1914		30.7333	30.7444	21.2667		2482.33	492.191	19.8278		27.5815	5.46879	19.8278
		1353	1927			19.3286	24.0875		1640	405.879	24.7487		21.708	3.36507	15.5015
	2387	187			26.5222	18.7			1287	1555.63	120.873		22.6111	5.53115	24.4621
		913	707			20.2889	7.85556		810	145.664	17.9832		14.0722	8.79169	62.4755
		1615	1168			26.9167	12.9778		1391.5	316.077	22.7148		19.9472	9.85628	49.4118
	2045	241	675		25.5625	18.5385	22.5		987	941.601	95.4003		22.2003	3.5216	15.8628
		2006	2531			22.2889	28.1222		2268.5	371.231	16.3646		25.2056	4.12479	16.3646
	2487				27.6333				2487				27.6333
			582				29.1		582				29.1
	2550		1396		28.3333		18.6133		1973	816.001	41.3584		23.4733	6.87308	29.2804
	1811	149	1616		20.1222	14.9	32.32		1192	908.511	76.2174		22.4474	8.93974	39.8253
	207	2191	121		11.5	24.3444	12.1		839.667	1171.08	139.469		15.9815	7.24875	45.3572
		1225	2207			30.625	24.5222		1716	694.379	40.465		27.5736	4.31532	15.6502
	2006		745		22.2889		37.25		1375.5	891.662	64.8245		29.7694	10.5791	35.5368
	1506	1783	2595		25.1	25.4714	28.8333		1961.33	565.979	28.8569		26.4683	2.05662	7.77014
									1537.07	778.208	57.9612		23.7791	6.05095	28.3322

## Sheet: Z3
	Match 1	Match 2	Match 3		Match/min1	Match/min2	Match/min3		MÉDIA	DP	CV		min/med	min/sd	min/cv
	1467	1836	234		16.3	20.4	11.7		1179	838.933	71.1563		16.1333	4.35239	26.9776
	749	12	1861		16.6444	0.666667	20.6778		874	930.816	106.501		12.663	10.583	83.5746
	1628	1484	1846		18.0889	16.4889	20.5111		1652.67	182.256	11.028		18.363	2.02507	11.028
		1141	1576			16.3	19.7		1358.5	307.591	22.642		18	2.40416	13.3565
	1805	64			20.0556	6.4			934.5	1231.07	131.736		13.2278	9.65594	72.9974
		546	552			12.1333	6.13333		549	4.24264	0.772794		9.13333	4.24264	46.4523
		1012	469			16.8667	5.21111		740.5	383.959	51.8513		11.0389	8.24172	74.6608
	1382	58	264		17.275	4.46154	8.8		568	712.43	125.428		10.1788	6.51706	64.0256
		1685	2365			18.7222	26.2778		2025	480.833	23.7448		22.5	5.34258	23.7448
	2025				22.5				2025				22.5
			115				5.75		115				5.75
	2053		1247		22.8111		16.6267		1650	569.928	34.5411		19.7189	4.37306	22.177
	1619	21	1128		17.9889	2.1	22.56		922.667	818.549	88.7156		14.2163	10.7391	75.5404
	12	1776	93		0.666667	19.7333	9.3		627	995.887	158.834		9.9	9.54748	96.4392
		824	1833			20.6	20.3667		1328.5	713.471	53.705		20.4833	0.164992	0.805492
	1685		288		18.7222		14.4		986.5	987.828	100.135		16.5611	3.05627	18.4545
	1387	1461	2094		23.1167	20.8714	23.2667		1647.33	388.59	23.589		22.4183	1.34169	5.9848
									1128.42	636.426	66.9586		15.458	5.50581	42.4146

[truncated: 10 more sheets: Z4, Z5, DC5_3, DC_3_2, DC_2_1, DC_1_0.5, ACC_0.5_0.99, ACC_1_1.99, ACC_2_2.99, ACC_3_50]
