# Supplementary material for: Physiological and locomotor demands during small-sided games are related to match demands and physical fitness? A study conducted on youth soccer players
Source: BMC Sports Sci Med Rehabil. 2022 Jul 23;14:138. doi: 10.1186/s13102-022-00535-w (PMC9308277; doi:10.1186/s13102-022-00535-w)
Supplement: Supplementary file 2 — Additional file 2. 5v5: Dataset of GPS monitoring during the 5v5 format. [file 13102_2022_535_MOESM2_ESM.xlsx]

## Sheet: HRmin
	HRmin_3v3_1st_T1	HRmin_3v3_1st_T2	HRmin_3v3_1st_Average	HRmin_3v3_2nd_T1	HRmin_3v3_2nd_T2	HRmin_3v3_2nd_Average	HRmin_3v3_3rd_T1	HRmin_3v3_3rd_T2	HRmin_3v3_3rd_Average	HRmin_3v3_4th_T1	HRmin_3v3_4th_T2	HRmin_3v3_4th_Average		Média	DP	CV
	124	98	111	136	130	133	149	171	160	155	165	160		141	23.7065	16.8131	37.0687
	114	135	124.5	151	170	160.5	148	140	144	143	155	149		144.5	15.0167	10.3922	23.4808
	116	139	127.5	136	139	137.5	151	152	151.5	110	128	119		133.875	13.9724	10.4369	21.848
	107	106	106.5	133	158	145.5	145	171	158	79	164	121.5		132.875	23.2069	17.4652	36.2875
	104	141	122.5	122	138	130	57	97	77	169	168	168.5		124.5	37.5344	30.1481	58.6907
	146	152	149	134	152	143	161	186	173.5	146	144	145		152.625	14.1385	9.26352	22.1076
	165	150	157.5	139	150	144.5	165	57	111	170	158	164		144.25	23.6026	16.3623	36.9062
	92	109	100.5	168	173	170.5	173	184	178.5	168	173	170.5		155	36.5285	23.5668	57.1178
	158	158	158	139	158	148.5	158	171	164.5	168	148	158		157.25	6.58913	4.19023	10.3031
	123	143	133	121	150	135.5	146	176	161	167	158	162.5		148	15.9217	10.7579	24.8959
	123	139	131	144	148	146	158	176	167	157	176	166.5		152.625	17.423	11.4156	27.2435
	108	124	116	137	141	139	159	175	167	170	156	163		146.25	23.6555	16.1747	36.9889
	137	140	138.5	154	151	152.5	156	179	167.5	152	137	144.5		150.75	12.5532	8.32718	19.6288
	136	133	134.5	139	163	151	143	128	135.5	159	158	158.5		144.875	11.8137	8.15438	18.4724
	133	122	127.5	148	156	152	167	164	165.5	167	154	160.5		151.375	16.864	11.1406	26.3694
	139	161	150	151	171	161	157	136	146.5	139	151	145		150.625	7.22697	4.79799	11.3005
	158	165	161.5	145	140	142.5	137	140	138.5	121	163	142		146.125	10.4033	7.11947	16.2672
	144	144	144	165	171	168	151	133	142	144	133	138.5		148.125	13.4436	9.07582	21.021
	158	152	155	173	97	135	136	157	146.5	116	139	127.5		141	12.1724	8.63289	19.0333
	140	176	158	146	151	148.5	123	139	131	107	165	136		143.375	12.2159	8.52027	19.1014
														145.45	17.3995	12.1378	27.2066
														-0.445
				5
				-2
				6														1.09812
				0
				-3
				4.08656
				2.88966

## Sheet: HRav
	HRav_3v3_1st_T1	HRmin_3v3_1st_T2	HRmin_3v3_1st_Average	HRmin_3v3_2nd_T1	HRmin_3v3_2nd_T2	HRmin_3v3_2nd_Average	HRmin_3v3_3rd_T1	HRmin_3v3_3rd_T2	HRmin_3v3_3rd_Average	HRmin_3v3_4th_T1	HRmin_3v3_4th_T2	HRmin_3v3_4th_Average		Média	DP	CV
	155	150	152.5	159	153	156	170	179	174.5	175	176	175.5		164.625	12.0718	7.33293
	137	151	144	177	183	180	178	174	176	159	169	164		166	16.1658	9.73844
	142	158	150	162	160	161	174	180	177	173	169	171		164.75	11.8427	7.1883
	122	125	123.5	164	178	171	168	181	174.5	142	191	166.5		158.875	23.8096	14.9864
	131	148	139.5	167	167	167	179	132	155.5	184	182	183		161.25	18.3689	11.3916
	163	172	167.5	160	172	166	187	195	191	163	168	165.5		172.5	12.3626	7.16671
	179	167	173	172	167	169.5	179	152	165.5	181	173	177		171.25	4.90748	2.86568
	173	172	172.5	132	184	158	186	187	186.5	180	184	182		174.75	12.5996	7.21007
	174	176	175	173	171	172	181	184	182.5	174	176	175		176.125	4.47912	2.54315
	143	154	148.5	169	160	164.5	169	183	176	184	177	180.5		167.375	14.2734	8.52778
	146	146	146	173	172	172.5	176	182	179	172	185	178.5		169	15.6152	9.23974
	142	149	145.5	161	168	164.5	171	179	175	179	174	176.5		165.375	14.285	8.63797
	146	150	148	180	175	177.5	177	187	182	171	162	166.5		168.5	15.1383	8.98413
	162	164	163	177	180	178.5	159	169	164	172	180	176		170.375	8.01431	4.70392
	164	167	165.5	178	177	177.5	184	191	187.5	176	172	174		176.125	9.10471	5.16946
	160	187	173.5	174	179	176.5	172	162	167	173	175	174		172.75	4.05175	2.34544
	178	179	178.5	168	174	171	161	150	155.5	169	180	174.5		169.875	10.0613	5.92275
	173	173	173	179	181	180	177	164	170.5	173	164	168.5		173	5.01664	2.89979
	176	180	178	186	132	159	162	172	167	142	160	151		163.75	11.5289	7.04058
	174	183	178.5	169	174	171.5	146	158	152	122	179	150.5		163.125	14.0201	8.59468
														168.469	11.8859	7.12447

## Sheet: HRmax
	HRmax_3v3_1st_T1	HRmin_3v3_1st_T2	HRmin_3v3_1st_Average	HRmin_3v3_2nd_T1	HRmin_3v3_2nd_T2	HRmin_3v3_2nd_Average	HRmin_3v3_3rd_T1	HRmin_3v3_3rd_T2	HRmin_3v3_3rd_Average	HRmin_3v3_4th_T1	HRmin_3v3_4th_T2	HRmin_3v3_4th_Average		Média	DP	CV
	201	186	193.5	182	181	181.5	181	188	184.5	187	191	189		187.125	5.25	2.80561
	200	166	183	189	193	191	187	193	190	169	186	177.5		185.375	6.34265	3.42152
	154	168	161	180	181	180.5	185	187	186	216	195	205.5		183.25	18.3053	9.98924
	133	139	136	183	192	187.5	180	191	185.5	187	196	191.5		175.125	26.2023	14.9621
	144	158	151	184	180	182	202	194	198	195	198	196.5		181.875	21.8112	11.9924
	183	184	183.5	183	184	183.5	199	202	200.5	181	179	180		186.875	9.23196	4.94018
	189	190	189.5	189	176	182.5	187	190	188.5	189	195	192		188.125	4.02854	2.14142
	195	213	204	196	194	195	191	192	191.5	188	194	191		195.375	6.01907	3.08078
	189	190	189.5	189	190	189.5	194	193	193.5	182	189	185.5		189.5	3.26599	1.72348
	153	161	157	192	173	182.5	182	190	186	190	195	192.5		179.5	15.5617	8.66947
	162	153	157.5	185	185	185	182	186	184	180	188	184		177.625	13.4249	7.55803
	172	174	173	176	182	179	178	183	180.5	187	191	189		180.375	6.60019	3.65915
	153	161	157	197	192	194.5	189	194	191.5	184	178	181		181	17.0147	9.40039
	180	183	181.5	196	196	196	169	195	182	181	191	186		186.375	6.72526	3.60846
	183	184	183.5	187	189	188	190	196	193	184	183	183.5		187	4.52769	2.42123
	181	199	190	185	188	186.5	180	180	180	189	192	190.5		186.75	4.83908	2.59121
	192	187	189.5	180	193	186.5	176	161	168.5	192	196	194		184.625	11.1831	6.05722
	185	185	185	187	191	189	189	183	186	185	183	184		186	2.16025	1.16142
	182	187	184.5	191	194	192.5	180	180	180	154	181	167.5		181.125	10.4513	5.7702
	193	190	191.5	182	185	183.5	162	168	165	133	187	160		175	14.9388	8.53644
														183.9	10.3942	5.7245

## Sheet: TD
	3v3_1st_T1	3v3_1st_T2	3v3_1st_Average	3v3_2nd_T1	3v3_2nd_T2	3v3_2nd_Average	3v3_3rd_T1	3v3_3rd_T2	3v3_3rd_Average	3v3_4th_T1	3v3_4th_T2	3v3_4th_Average		Média	DP	CV
	227	365	296	364	269	316.5	615	512	563.5	388	338	363		384.75	122.419	31.8178
	237	374	305.5	369	314	341.5	592	483	537.5	291	325	308		373.125	110.806	29.6967
	232	384	308	393	327	360	606	504	555	334	342	338		390.25	111.882	28.6693
	238	377	307.5	421	374	397.5	604	515	559.5	375	341	358		405.625	108.996	26.8711
	233	388	310.5	396	298	347	217	493	355	367	392	379.5		348	28.5686	8.20938
	336	282	309	336	282	309	623	512	567.5	250	255	252.5		359.5	141.201	39.2772
	401	334	367.5	401	334	367.5	590	509	549.5	387	313	350		408.625	94.2783	23.0721
	232	388	310	227	388	307.5	572	469	520.5	315	331	323		365.25	103.723	28.3978
	371	347	359	371	308	339.5	601	494	547.5	302	347	324.5		392.625	104.212	26.5423
	232	363	297.5	410	302	356	627	524	575.5	343	314	328.5		389.375	126.363	32.4529
	262	378	320	413	385	399	618	514	566	349	390	369.5		413.625	106.684	25.7925
	240	389	314.5	301	292	296.5	599	490	544.5	336	330	333		372.125	115.879	31.1398
	216	358	287	365	293	329	617	488	552.5	324	295	309.5		369.5	123.201	33.3426
	393	421	407	358	299	328.5	291	342	316.5	272	333	302.5		338.625	46.8052	13.8221
	421	396	408.5	592	617	604.5	343	341	342	329	301	315		417.5	130.712	31.3081
	327	623	475	606	512	559	349	393	371	371	293	332		434.25	102.76	23.6637
	374	590	482	604	483	543.5	301	358	329.5	410	299	354.5		427.375	102.24	23.9228
	413	413	413	590	515	552.5	369	421	395	413	421	417		444.375	72.7156	16.3636
	618	504	561	572	493	532.5	393	349	371	232	327	279.5		436	133.734	30.673
	483	524	503.5	627	606	616.5	262	384	323	238	590	414		464.25	125.429	27.0175
														396.738	105.63	26.6026

## Sheet: DistMin
	3v3_1st_T1	3v3_1st_T2	3v3_1st_Average	3v3_2nd_T1	3v3_2nd_T2	3v3_2nd_Average	3v3_3rd_T1	3v3_3rd_T2	3v3_3rd_Average	3v3_4th_T1	3v3_4th_T2	3v3_4th_Average		Média	DP	CV
	114	122	118	109	90	99.5	199	171	185	129	113	121		130.875	37.3148	28.5118
	118	125	121.5	111	105	108	192	161	176.5	97	108	102.5		127.125	33.8708	26.6437
	116	128	122	118	109	113.5	197	168	182.5	111	114	112.5		132.625	33.5221	25.2758
	119	126	122.5	126	125	125.5	196	172	184	125	114	119.5		137.875	30.8474	22.3735
	117	129	123	119	99	109	70	164	117	122	131	126.5		118.875	7.6635	6.44668
	101	94	97.5	101	94	97.5	202	171	186.5	83	85	84		116.375	47.1812	40.5424
	129	111	120	120	111	115.5	191	170	180.5	129	104	116.5		133.125	31.6422	23.7688
	116	129	122.5	68	129	98.5	185	156	170.5	105	110	107.5		124.75	32.0663	25.7045
	111	116	113.5	111	103	107	195	165	180	101	116	108.5		127.25	35.2763	27.722
	116	121	118.5	123	101	112	203	175	189	114	105	109.5		132.25	38.023	28.7509
	131	126	128.5	124	128	126	200	171	185.5	116	130	123		140.75	29.9179	21.2561
	120	130	125	90	97	93.5	194	163	178.5	112	110	111		127	36.672	28.8756
	108	119	113.5	110	98	104	200	163	181.5	108	98	103		125.5	37.632	29.9856
	118	126	122	107	100	103.5	97	114	105.5	91	111	101		108	9.51315	8.80847
	126	119	122.5	192	200	196	114	114	114	110	100	105		134.375	41.7001	31.0326
	109	202	155.5	197	171	184	116	118	117	111	98	104.5		140.25	36.3559	25.9222
	125	191	158	196	161	178.5	90	119	104.5	123	100	111.5		138.125	35.8919	25.9851
	124	124	124	191	172	181.5	111	126	118.5	124	126	125		137.25	29.6381	21.5942
	200	168	184	185	164	174.5	118	116	117	116	109	112.5		147	37.4856	25.5004
	161	175	168	203	197	200	131	128	129.5	119	191	155		163.125	29.3268	17.9781
														132.125	32.577	24.6339

## Sheet: maxspeed
	3v3_1st_T1	3v3_1st_T2	3v3_1st_Average	3v3_2nd_T1	3v3_2nd_T2	3v3_2nd_Average	3v3_3rd_T1	3v3_3rd_T2	3v3_3rd_Average	3v3_4th_T1	3v3_4th_T2	3v3_4th_Average		Média	DP	CV
	11.368	13.428	12.398	19.436	22.409	20.9225	26.895	28.865	27.88	22.968	21.964	22.466		20.9166	6.41499	30.6693
	14.975	13.225	14.1	18.598	21.85	20.224	25.198	24.319	24.7585	16.346	18.842	17.594		19.1691	4.49188	23.4329
	12.205	12.426	12.3155	17.206	21.61	19.408	26.823	25.189	26.006	14.855	17.191	16.023		18.4381	5.81758	31.5519
	12.073	12.27	12.1715	21.791	19.516	20.6535	26.737	26.186	26.4615	17.258	19.326	18.292		19.3946	5.91368	30.4913
	12.287	12.89	12.5885	22.495	21.451	21.973	25.113	23.708	24.4105	20.659	21.361	21.01		19.9955	5.14119	25.7117
	23.153	19.729	21.441	23.153	19.729	21.441	29.116	26.418	27.767	14.73	19.348	17.039		21.922	4.41476	20.1385
	21.783	22.116	21.9495	20.104	22.116	21.11	25.066	23.989	24.5275	21.783	21.6	21.6915		22.3196	1.51321	6.77974
	14.349	13.156	13.7525	17.356	19.168	18.262	22.363	19.186	20.7745	15.785	19.168	17.4765		17.5664	2.90572	16.5414
	17.662	20.541	19.1015	17.219	17.018	17.1185	25.473	22.461	23.967	17.662	20.541	19.1015		19.8221	2.91709	14.7163
	12.301	11.282	11.7915	22.064	20.226	21.145	28.067	28.578	28.3225	18.848	23.166	21.007		20.5665	6.77458	32.9399
	19.164	11.896	15.53	18.575	20.419	19.497	26.197	24.504	25.3505	20.143	24.031	22.087		20.6161	4.15126	20.136
	10.701	11.448	11.0745	18.87	22.144	20.507	25.457	24.524	24.9905	16.576	17.078	16.827		18.3498	5.88788	32.087
	10.7225	11.1505	10.9365	17.947	15.291	16.619	28.328	25.7	27.014	20.977	17.279	19.128		18.4244	6.67344	36.2207
	17.206	21.791	19.4985	20.111	19.11	19.6105	16.346	17.191	16.7685	17.356	17.07	17.213		18.2726	1.49196	8.16503
	21.791	22.495	22.143	25.198	28.328	26.763	18.848	19.326	19.087	22.472	19.69	21.081		22.2685	3.25312	14.6086
	21.61	29.116	25.363	26.823	28.865	27.844	20.143	17.206	18.6745	17.219	15.291	16.255		22.0341	5.46264	24.7917
	19.516	25.066	22.291	26.737	24.319	25.528	18.87	11.1505	15.0103	22.064	19.11	20.587		20.8541	4.40196	21.1084
	18.575	18.575	18.575	25.066	26.186	25.626	18.598	21.791	20.1945	18.575	21.791	20.183		21.1446	3.08292	14.5802
	26.197	25.189	25.693	22.363	23.708	23.0355	17.206	20.143	18.6745	12.205	21.61	16.9075		21.0776	4.01248	19.0367
	24.319	28.578	26.4485	28.067	26.823	27.445	19.164	12.426	15.795	12.073	25.066	18.5695		22.0645	5.76457	26.126
														20.2608	4.52435	22.4917

## Sheet: averspeed
	3v3_1st_T1	3v3_1st_T2	3v3_1st_Average	3v3_2nd_T1	3v3_2nd_T2	3v3_2nd_Average	3v3_3rd_T1	3v3_3rd_T2	3v3_3rd_Average	3v3_4th_T1	3v3_4th_T2	3v3_4th_Average		Média	DP	CV
	7.05408	7.61378	7.33393	6.80843	5.68367	6.24605	12.1195	10.5447	11.3321	8.06801	6.96224	7.51512		8.10681	2.22206	27.4098
	7.31205	7.78608	7.54907	7.08105	6.76471	6.92288	11.7469	10.0245	10.8857	6.13437	6.79937	6.46687		7.95613	2.00281	25.1731
	7.26733	8.0437	7.65552	7.47742	6.8742	7.17581	11.9744	10.3372	11.1558	6.96741	7.12409	7.04575		8.25822	1.94944	23.606
	7.34333	7.784	7.56367	7.8373	7.77397	7.80564	11.9315	10.3803	11.1559	8.00921	7.28828	7.64875		8.54349	1.74449	20.419
	7.10973	7.85839	7.48406	7.43204	6.27435	6.85319	4.35245	10.09	7.22122	7.69864	8.18258	7.94061		7.37477	0.457434	6.20269
	6.25708	5.94752	6.1023	6.25708	5.94752	6.1023	12.2974	10.4876	11.3925	5.30489	5.3733	5.3391		7.23406	2.79557	38.6446
	8.02323	6.83666	7.42994	7.43778	6.83666	7.13722	11.6207	10.5058	11.0632	8.02323	6.51865	7.27094		8.22534	1.89572	23.0473
	7.2905	8.12116	7.70583	4.21212	8.12116	6.16664	11.2833	9.80948	10.5464	6.65299	7.01678	6.83489		7.81344	1.92788	24.6739
	7.09754	7.1894	7.14347	7.09754	6.55087	6.8242	11.8518	10.0796	10.9657	6.28327	7.1894	6.73634		7.91743	2.03971	25.7623
	7.16584	7.53848	7.35216	7.58067	6.16358	6.87213	12.2955	10.6326	11.4641	7.25945	6.54914	6.90429		8.14816	2.22143	27.263
	8.02677	7.79619	7.91148	7.71335	7.89892	7.80614	12.0828	10.5626	11.3227	7.33691	8.09907	7.71799		8.68958	1.75721	20.222
	7.246	7.98597	7.61599	5.70654	6.02987	5.86821	11.841	10.0873	10.9642	7.03733	6.88587	6.9616		7.85249	2.19617	27.9678
	6.63877	7.3297	6.98423	6.86731	6.14854	6.50792	12.1689	10.1241	11.1465	6.86491	6.25988	6.56239		7.80026	2.24096	28.7293
	7.47742	7.8373	7.65736	6.71238	6.24657	6.47947	6.13437	7.12409	6.62923	5.68886	6.9222	6.30553		6.7679	0.607548	8.97691
	7.8373	7.43204	7.63467	11.7469	12.1689	11.9579	7.25945	7.28828	7.27387	7.00871	6.39262	6.70067		8.39178	2.40833	28.6987
	6.8742	12.2974	9.58582	11.9744	10.5447	11.2595	7.33691	7.47742	7.40716	7.09754	6.14854	6.62304		8.71889	2.10711	24.1672
	7.77397	11.6207	9.69734	11.9315	10.0245	10.978	5.70654	7.3297	6.51812	7.58067	6.24657	6.91362		8.52678	2.16147	25.3492
	7.71335	7.71335	7.71335	11.6207	10.3803	11.0005	7.08105	7.8373	7.45918	7.71335	7.8373	7.77533		8.48709	1.68118	19.8087
	12.0828	10.3372	11.21	11.2833	10.09	10.6867	7.47742	7.33691	7.40716	7.26733	6.8742	7.07076		9.09365	2.15662	23.7156
	10.0245	10.6326	10.3286	12.2955	11.9744	12.1349	8.02677	8.0437	8.03523	7.34333	11.6207	9.48202		9.99519	1.71215	17.1297
														8.19507	1.91426	23.3483

## Sheet: Z1
	3v3_1st_T1	3v3_1st_T2	3v3_1st_Average		3v3_2nd_T1	3v3_2nd_T2	3v3_2nd_Average		3v3_3rd_T1	3v3_3rd_T2	3v3_3rd_Average		3v3_4th_T1	3v3_4th_T2	3v3_4th_Average			Média	DP	CV
	91	106	98.5	32.8333	117	105	111	37	6	22	14	4.66667	96	150	123	41		86.625	49.4391	57.0726		28.875	16.4797
	66	85	75.5	25.1667	107	110	108.5	36.1667	12	39	25.5	8.5	89	119	104	34.6667		78.375	38.1584	48.6869		26.125	12.7195
	72	73	72.5	24.1667	79	114	96.5	32.1667	12	31	21.5	7.16667	114	133	123.5	41.1667		78.5	43.3359	55.205		26.1667	14.4453
	84	75	79.5	26.5	91	81	86	28.6667	10	31	20.5	6.83333	87	115	101	33.6667		71.75	35.3329	49.2445		23.9167	11.7776
	80	61	70.5	23.5	112	141	126.5	42.1667	36	34	35	11.6667	101	105	103	34.3333		83.75	39.7922	47.513		27.9167	13.2641
	121	102	111.5	37.1667	131	102	116.5	38.8333	17	32	24.5	8.16667	121	134	127.5	42.5		95	47.4728	49.9714		31.6667	15.8243
	98	98	98	32.6667	102	98	100	33.3333	0	17	8.5	2.83333	98	146	122	40.6667		82.125	50.2732	61.2155		27.375	16.7577
	76	70	73	24.3333	101	70	85.5	28.5	11	27	19	6.33333	95	99	97	32.3333		68.625	34.5045	50.2798		22.875	11.5015
	100	99	99.5	33.1667	100	99	99.5	33.1667	3	29	16	5.33333	150	128	139	46.3333		88.5	51.7961	58.5266		29.5	17.2654
	76	107	91.5	30.5	88	101	94.5	31.5	18	48	33	11	116	144	130	43.3333		87.25	40.1715	46.0418		29.0833	13.3905
	50	72	61	20.3333	107	73	90	30	15	11	13	4.33333	92	114	103	34.3333		66.75	39.903	59.7798		22.25	13.301
	54	70	62	20.6667	125	110	117.5	39.1667	12	28	20	6.66667	126	125	125.5	41.8333		81.25	49.6462	61.1031		27.0833	16.5487
	86	105	95.5	31.8333	101	95	98	32.6667	11	30	20.5	6.83333	106	126	116	38.6667		82.5	42.3301	51.3092		27.5	14.11
	79	91	85	28.3333	111	115	113	37.6667	89	133	111	37	125	139	132	44		110.25	19.3111	17.5157		36.75	6.43702
	91	112	101.5	33.8333	12	11	11.5	3.83333	116	115	115.5	38.5	94	111	102.5	34.1667		82.75	47.9262	57.9168		27.5833	15.9754
	114	17	65.5	21.8333	12	22	17	5.66667	92	79	85.5	28.5	100	95	97.5	32.5		66.375	35.4645	53.4305		22.125	11.8215
	81	0	40.5	13.5	10	39	24.5	8.16667	125	105	115	38.3333	88	115	101.5	33.8333		70.375	44.5615	63.3201		23.4583	14.8538
	107	107	107	35.6667	0	31	15.5	5.16667	107	91	99	33	107	91	99	33		80.125	43.2481	53.9758		26.7083	14.416
	15	31	23	7.66667	11	34	22.5	7.5	79	92	85.5	28.5	72	114	93	31		56	38.5162	68.779		18.6667	12.8387
	39	48	43.5	14.5	18	12	15	5	50	73	61.5	20.5	84	0	42	14		40.5	19.1703	47.334		13.5	6.3901
																		77.8688	40.5177	52.9111		25.9563	2.98945	11.5173
																		25.9563	13.5059	52.0333

## Sheet: Z2
	3v3_1st_T1	3v3_1st_T2	3v3_1st_Average		3v3_2nd_T1	3v3_2nd_T2	3v3_2nd_Average		3v3_3rd_T1	3v3_3rd_T2	3v3_3rd_Average		3v3_4th_T1	3v3_4th_T2	3v3_4th_Average			Média	DP	CV
	132	248	190	63.3333	96	63	79.5	26.5	273	305	289	96.3333	136	84	110	36.6667		167.125	93.6628	56.0436		55.7083	31.2209
	148	279	213.5	71.1667	133	92	112.5	37.5	261	263	262	87.3333	125	138	131.5	43.8333		179.875	70.1301	38.9882		59.9583	23.3767
	149	284	216.5	72.1667	172	119	145.5	48.5	298	291	294.5	98.1667	147	104	125.5	41.8333		195.5	76.6855	39.2253		65.1667	25.5618
	147	295	221	73.6667	150	120	135	45	294	292	293	97.6667	140	95	117.5	39.1667		191.625	81.3238	42.439		63.875	27.1079
	148	318	233	77.6667	84	43	63.5	21.1667	36	268	152	50.6667	116	139	127.5	42.5		144	70.0892	48.6731		48	23.3631
	91	68	79.5	26.5	77	68	72.5	24.1667	292	289	290.5	96.8333	91	65	78	26		130.125	106.959	82.1971		43.375	35.653
	122	112	117	39	122	112	117	39	316	303	309.5	103.167	109	79	94	31.3333		159.375	100.669	63.1648		53.125	33.5563
	146	286	216	72	65	286	175.5	58.5	288	292	290	96.6667	132	116	124	41.3333		201.375	70.0588	34.7902		67.125	23.3529
	143	129	136	45.3333	143	129	136	45.3333	271	290	280.5	93.5	98	76	87	29		159.875	83.6684	52.3336		53.2917	27.8895
	151	254	202.5	67.5	150	112	131	43.6667	278	264	271	90.3333	103	96	99.5	33.1667		176	76.604	43.525		58.6667	25.5347
	155	299	227	75.6667	136	130	133	44.3333	270	326	298	99.3333	110	88	99	33		189.25	90.4816	47.8106		63.0833	30.1605
	184	317	250.5	83.5	82	88	85	28.3333	280	283	281.5	93.8333	109	92	100.5	33.5		179.375	101.022	56.3188		59.7917	33.6739
	126	249	187.5	62.5	161	127	144	48	280	283	281.5	93.8333	126	73	99.5	33.1667		178.125	77.7189	43.6317		59.375	25.9063
	172	150	161	53.6667	139	114	126.5	42.1667	125	104	114.5	38.1667	95	99	97	32.3333		124.75	27.0324	21.6692		41.5833	9.0108
	150	84	117	39	261	280	270.5	90.1667	103	95	99	33	98	78	88	29.3333		143.625	85.4238	59.477		47.875	28.4746
	119	292	205.5	68.5	298	305	301.5	100.5	110	172	141	47	143	127	135	45		195.75	77.387	39.5336		65.25	25.7957
	120	316	218	72.6667	294	263	278.5	92.8333	82	249	165.5	55.1667	150	114	132	44		198.5	64.0091	32.2464		66.1667	21.3364
	136	136	136	45.3333	316	292	304	101.333	133	150	141.5	47.1667	136	150	143	47.6667		181.125	81.9719	45.2571		60.375	27.324
	270	291	280.5	93.5	288	268	278	92.6667	172	110	141	47	149	119	134	44.6667		208.375	81.8956	39.302		69.4583	27.2985
	263	264	263.5	87.8333	278	298	288	96	155	284	219.5	73.1667	147	316	231.5	77.1667		250.625	31.0762	12.3995		83.5417	10.3587
																		177.719	77.3934	44.9513		59.2396	25.7978	43.5483

## Sheet: Z3
	3v3_1st_T1	3v3_1st_T2	3v3_1st_Average		3v3_2nd_T1	3v3_2nd_T2	3v3_2nd_Average		3v3_3rd_T1	3v3_3rd_T2	3v3_3rd_Average		3v3_4th_T1	3v3_4th_T2	3v3_4th_Average			Média	DP	CV
	2	11	6.5	2.16667	91	33	62	20.6667	122	19	70.5	23.5	112	67	89.5	29.8333		57.125	35.6543	62.4145		19.0417	11.8848
	19	10	14.5	4.83333	90	52	71	23.6667	100	58	79	26.3333	48	49	48.5	16.1667		53.25	28.8805	54.2357		17.75	9.62683
	9	26	17.5	5.83333	107	63	85	28.3333	58	20	39	13	67	88	77.5	25.8333		54.75	31.9805	58.4118		18.25	10.6602
	6	6	6	2	111	124	117.5	39.1667	83	28	55.5	18.5	114	79	96.5	32.1667		68.875	49.1924	71.4228		22.9583	16.3975
	3	8	5.5	1.83333	103	59	81	27	25	71	48	16	108	75	91.5	30.5		56.5	38.7234	68.537		18.8333	12.9078
	44	29	36.5	12.1667	72	61	66.5	22.1667	44	22	33	11	24	29	26.5	8.83333		40.625	17.7406	43.6692		13.5417	5.91354
	90	53	71.5	23.8333	90	82	86	28.6667	52	53	52.5	17.5	123	52	87.5	29.1667		74.375	16.2705	21.8763		24.7917	5.4235
	9	31	20	6.66667	39	75	57	19	116	87	101.5	33.8333	64	75	69.5	23.1667		62	33.6922	54.3423		20.6667	11.2307
	101	71	86	28.6667	101	56	78.5	26.1667	142	72	107	35.6667	36	71	53.5	17.8333		81.25	22.0851	27.1816		27.0833	7.36169
	4	1	2.5	0.833333	89	49	69	23	59	30	44.5	14.8333	81	49	65	21.6667		45.25	30.4535	67.3006		15.0833	10.1512
	37	7	22	7.33333	133	105	119	39.6667	90	38	64	21.3333	92	68	80	26.6667		71.25	40.1445	56.3432		23.75	13.3815
	0	2	1	0.333333	56	48	52	17.3333	70	42	56	18.6667	65	80	72.5	24.1667		45.375	30.8852	68.0666		15.125	10.2951
	0	2	1	0.333333	84	56	70	23.3333	89	32	60.5	20.1667	49	73	61	20.3333		48.125	31.7185	65.9085		16.0417	10.5728
	107	111	109	36.3333	63	51	57	19	48	88	68	22.6667	23	67	45	15		69.75	27.8014	39.8586		23.25	9.26713
	111	103	107	35.6667	100	89	94.5	31.5	81	79	80	26.6667	79	63	71	23.6667		88.125	15.8765	18.0159		29.375	5.29216
	63	44	53.5	17.8333	58	19	38.5	12.8333	92	107	99.5	33.1667	101	56	78.5	26.1667		67.5	26.9691	39.9542		22.5	8.98971
	124	52	88	29.3333	83	58	70.5	23.5	56	2	29	9.66667	89	51	70	23.3333		64.375	25.0246	38.8731		21.4583	8.34152
	133	133	133	44.3333	52	28	40	13.3333	90	111	100.5	33.5	133	111	122	40.6667		98.875	41.5058	41.978		32.9583	13.8353
	90	20	55	18.3333	116	71	93.5	31.1667	107	92	99.5	33.1667	9	63	36	12		71	30.5478	43.025		23.6667	10.1826
	58	30	44	14.6667	59	58	58.5	19.5	37	26	31.5	10.5	6	52	29	9.66667		40.75	13.5308	33.2045		13.5833	4.51028
																		62.9562	29.4339	48.731		20.9854	9.81129	46.7529

[truncated: 10 more sheets: Z4, Z5, DC5_3, DC_3_2, DC_2_1, DC_1_0.5, ACC_0.5_0.99, ACC_1_1.99, ACC_2_2.99, ACC_3_50]
