# Supplementary material for: Physiological and locomotor demands during small-sided games are related to match demands and physical fitness? A study conducted on youth soccer players
Source: BMC Sports Sci Med Rehabil. 2022 Jul 23;14:138. doi: 10.1186/s13102-022-00535-w (PMC9308277; doi:10.1186/s13102-022-00535-w)
Supplement: Supplementary file 3 — Additional file 3. Match: Dataset of GPS monitoring during the matches. [file 13102_2022_535_MOESM3_ESM.xlsx]

## Sheet: HRmin
	HRmin_5v5_1st_T1	HRmin_5v5_1st_T2	HRmin_5v5_1st_Average	HRmin_5v5_2nd_T1	HRmin_5v5_2nd_T2	HRmin_5v5_2nd_Average	HRmin_5v5_3rd_T1	HRmin_5v5_3rd_T2	HRmin_5v5_3rd_Average	HRmin_5v5_4th_T1	HRmin_5v5_4th_T2	HRmin_5v5_4th_Average		MÉDIA	DP	CV
	143	140	141.5	68	58	63	101	125	113	117	121	119		109.125	33.1068	30.3385
	149	151	150	155	146	150.5	144	171	157.5	146	125	135.5		148.375	9.24099	6.22813
	146	154	150	136	136	136	131	166	148.5	127	111	119		138.375	14.3607	10.3781
	172	165	168.5	171	144	157.5	82	79	80.5	110	114	112		129.625	40.8746	31.5329
	133	127	130	166	158	162	135	163	149	136	119	127.5		142.125	16.3624	11.5127
	117	152	134.5	178	163	170.5	66	118	92	129	107	118		128.75	32.8748	25.5338
	141	148	144.5	153	154	153.5	131	152	141.5	76	84	80		129.875	33.6387	25.9008
	84	126	105	156	138	147	101	135	118	125	140	132.5		125.625	18.1447	14.4435
	143	134	138.5	116	117	116.5	136	186	161	38	76	57		118.25	44.6925	37.7949
	120	127	123.5	141	128	134.5	150	171	160.5	155	133	144		140.625	15.6758	11.1472
	148	134	141	158	162	160	113	139	126	136	122	129		139	15.4272	11.0987
	157	163	160	155	143	149	133	153	143	120	117	118.5		142.625	17.5565	12.3095
	150	171	160.5	152	138	145	153	117	135	133	120	126.5		141.75	14.6088	10.306
	156	134	145	156	131	143.5	156	128	142	117	148	132.5		140.75	5.63471	4.00335
	103	110	106.5	148	152	150	116	162	139	141	150	145.5		135.25	19.6914	14.5592
	156	163	159.5	131	119	125	141	146	143.5	143	156	149.5		144.375	14.505	10.0468
	116	154	135	82	107	94.5	131	136	133.5	120	134	127		122.5	18.9868	15.4995
	155	178	166.5	66	76	71	82	138	110	172	163	167.5		128.75	46.9512	36.467
	136	153	144.5	101	125	113	155	148	151.5	134	148	141		137.5	16.9066	12.2957
	146	162	162	136	148	142	153	131	142	146	126	136		145.5	11.3578	7.80606
														134.438	22.0299	16.9601

## Sheet: HRav
	5v5_1st_T1	5v5_1st_T2	5v5_1st_Average	5v5_2nd_T1	5v5_2nd_T2	5v5_2nd_Average	5v5_3rd_T1	5v5_3rd_T2	5v5_3rd_Average	5v5_4th_T1	5v5_4th_T2	5v5_4th_Average		MÉDIA	DP	CV
	163	155	159	160	152	156	119	137	128	173	163	168		152.75	17.2699	11.306
	179	173	176	173	169	171	179	182	180.5	190	176	183		177.625	5.28165	2.97348
	171	179	175	152	171	161.5	179	177	178	155	137	146		165.125	14.6309	8.86048
	185	182	183.5	184	168	176	102	107	104.5	160	145	152.5		154.125	35.6216	23.1121
	162	155	158.5	182	182	182	176	178	177	179	157	168		171.375	10.3552	6.04239
	168	170	169	185	184	184.5	96	132	114	170	156	163		157.625	30.4614	19.3252
	157	169	163	172	172	172	179	180	179.5	165	161	163		169.375	7.97261	4.70708
	166	156	161	178	167	172.5	126	148	137	176	166	171		160.375	16.398	10.2248
	160	159	159.5	132	133	132.5	182	196	189	134	143	138.5		154.875	25.5257	16.4815
	142	156	149	154	153	153.5	186	185	185.5	186	158	172		165	16.9066	10.2464
	181	172	176.5	171	180	175.5	152	156	154	175	160	167.5		168.375	10.3953	6.1739
	179	174	176.5	170	173	171.5	160	171	165.5	160	146	153		166.625	10.1355	6.08284
	182	183	182.5	180	165	172.5	172	133	152.5	162	142	152		164.875	15.1403	9.18291
	171	170	170.5	172	152	162	178	153	165.5	168	181	174.5		168.125	5.49811	3.27025
	119	125	122	166	167	166.5	132	180	156	157	182	169.5		153.5	21.783	14.1909
	178	184	181	179	157	168	154	169	161.5	160	171	165.5		169	8.43603	4.99174
	132	172	152	102	156	129	179	171	175	142	172	157		153.25	18.9451	12.3622
	173	185	179	96	165	130.5	102	167	134.5	185	174	179.5		155.875	27.0412	17.348
	152	172	162	126	176	151	173	166	169.5	159	169	164		161.625	7.76075	4.8017
	172	180	180	182	166	174	172	179	175.5	171	156	163.5		173.25	6.98212	4.03008
														163.137	15.6271	9.7857

## Sheet: HRmax
	5v5_1st_T1	5v5_1st_T2	5v5_1st_Average	5v5_2nd_T1	5v5_2nd_T2	5v5_2nd_Average	5v5_3rd_T1	5v5_3rd_T2	5v5_3rd_Average	5v5_4th_T1	5v5_4th_T2	5v5_4th_Average		MÉDIA	DP	CV
	176	169	172.5	208	208	208	129	150	139.5	190	190	190		177.5	29.1862	16.4429
	198	205	201.5	185	186	185.5	192	189	190.5	206	200	203		195.125	8.49877	4.35555
	186	190	188	181	185	183	194	184	189	169	160	164.5		181.125	11.3899	6.2884
	190	189	189.5	191	189	190	119	133	126	179	175	177		170.625	30.3518	17.7886
	184	181	182.5	188	187	187.5	189	189	189	196	184	190		187.25	3.32916	1.77792
	212	183	197.5	192	190	191	121	143	132	186	184	185		176.375	30.0205	17.0208
	174	176	175	183	186	184.5	194	195	194.5	223	188	205.5		189.875	13.1109	6.90502
	181	173	177	193	191	192	141	165	153	196	187	191.5		178.375	18.291	10.2543
	179	171	175	155	161	158	199	204	201.5	221	212	216.5		187.75	26.225	13.968
	166	180	173	169	181	175	198	195	196.5	199	185	192		184.125	11.8629	6.44287
	193	189	191	184	200	192	182	173	177.5	193	185	189		187.375	6.70044	3.57595
	193	191	192	181	186	183.5	178	186	182	182	165	173.5		182.75	7.57738	4.14631
	191	193	192	195	189	192	183	161	172	184	166	175		182.75	10.751	5.88288
	184	185	184.5	184	166	175	193	181	187	212	193	202.5		187.25	11.4054	6.09101
	139	145	142	230	178	204	155	200	177.5	174	191	182.5		176.5	25.7132	14.5684
	193	190	191.5	194	184	189	169	186	177.5	179	184	181.5		184.875	6.4984	3.51502
	155	186	170.5	119	184	151.5	194	185	189.5	166	189	177.5		172.25	15.9034	9.23272
	185	192	188.5	121	223	172	119	191	155	190	191	190.5		176.5	16.558	9.38129
	181	183	182	141	196	168.5	185	230	207.5	171	176	173.5		182.875	17.3367	9.4801
	186	200	200	199	230	214.5	183	194	188.5	186	173	179.5		195.625	15.1238	7.73101
														182.844	15.7917	8.74245

## Sheet: TD
	5v5_1st_T1	5v5_1st_T2	5v5_1st_Average	5v5_2nd_T1	5v5_2nd_T2	5v5_2nd_Average	5v5_3rd_T1	5v5_3rd_T2	5v5_3rd_Average	5v5_4th_T1	5v5_4th_T2	5v5_4th_Average		MÉDIA	DP	CV
	481	458	469.5	551	520	535.5	372	243	307.5	662	531	596.5		477.25	124.484	26.0836
	424	415	419.5	651	602	626.5	750	396	573	702	607	654.5		568.375	104.851	18.4475
	507	521	514	401	580	490.5	688	376	532	717	524	620.5		539.25	56.7693	10.5274
	623	643	633	577	514	545.5	369	250	309.5	639	559	599		521.75	146.012	27.985
	462	496	479	598	624	611	580	382	481	605	526	565.5		534.125	65.2053	12.2079
	511	535	523	689	668	678.5	312	227	269.5	665	548	606.5		519.375	178.29	34.3278
	468	538	503	576	571	573.5	583	347	465	688	545	616.5		539.5	68.2337	12.6476
	545	551	548	580	614	597	395	245	320	698	647	672.5		534.375	151.814	28.4097
	488	496	492	417	411	414	641	427	534	651	604	627.5		516.875	88.9442	17.2081
	361	466	413.5	479	454	466.5	520	316	418	721	523	622		480	97.6601	20.3459
	475	444	459.5	448	435	441.5	544	353	448.5	630	565	597.5		486.75	74.2041	15.2448
	372	381	376.5	452	556	504	506	396	451	642	534	588		479.875	89.0565	18.5583
	590	658	624	505	541	523	576	411	493.5	462	361	411.5		513	87.7563	17.1065
	582	562	572	588	541	564.5	580	454	517	511	475	493		536.625	37.9328	7.06877
	210	336	273	535	490	512.5	417	435	426	468	590	529		435.125	117.143	26.9216
	580	668	624	688	526	607	479	602	540.5	488	582	535		576.625	45.4778	7.88689
	417	571	494	369	548	458.5	688	580	634	361	444	402.5		497.25	98.6412	19.8373
	651	689	670	312	688	500	369	614	491.5	623	381	502		540.875	86.2036	15.9378
	401	576	488.5	395	698	546.5	651	535	593	496	538	517		536.25	44.6328	8.32313
	576	435	435	641	535	588	576	688	632	507	551	529		546	85.1861	15.6018
														518.962	92.4249	18.0339

## Sheet: DistMin
	5v5_1st_T1	5v5_1st_T2	5v5_1st_Average	5v5_2nd_T1	5v5_2nd_T2	5v5_2nd_Average	5v5_3rd_T1	5v5_3rd_T2	5v5_3rd_Average	5v5_4th_T1	5v5_4th_T2	5v5_4th_Average		MÉDIA	DP	CV
	96	91	93.5	103	98	100.5	74	69	71.5	132	91	111.5		94.25	16.8795	17.9093
	85	83	84	122	113	117.5	150	113	131.5	140	104	122		113.75	20.6741	18.175
	101	104	102.5	75	109	92	138	107	122.5	143	90	116.5		108.375	13.7621	12.6986
	125	128	126.5	108	96	102	74	71	72.5	128	96	112		103.25	22.8345	22.1158
	92	99	95.5	112	117	114.5	116	109	112.5	121	90	105.5		107	8.58293	8.02143
	102	107	104.5	129	125	127	62	65	63.5	133	94	113.5		102.125	27.3599	26.7906
	94	107	100.5	108	107	107.5	117	99	108	138	93	115.5		107.875	6.12883	5.68141
	109	110	109.5	109	115	112	79	70	74.5	140	111	125.5		105.375	21.75	20.6406
	98	99	98.5	78	77	77.5	128	122	125	130	104	117		104.5	21.1463	20.2357
	72	93	82.5	90	85	87.5	104	90	97	144	90	117		96	15.237	15.8719
	95	89	92	84	82	83	109	101	105	126	97	111.5		97.875	12.8087	13.0868
	74	76	75	85	104	94.5	101	113	107	128	92	110		96.625	15.9027	16.4582
	118	131	124.5	95	101	98	108	77	92.5	92	72	82		99.25	18.0947	18.2314
	116	112	114	110	101	105.5	109	85	97	102	95	98.5		103.75	7.77282	7.49187
	42	67	54.5	100	92	96	78	82	80	94	118	106		84.125	22.4662	26.7057
	109	125	117	138	90	114	90	113	101.5	98	116	107		109.875	6.98063	6.35325
	78	107	92.5	74	94	84	138	109	123.5	72	89	80.5		95.125	19.5762	20.5795
	122	129	125.5	62	138	100	74	115	94.5	125	76	100.5		105.125	13.8526	13.1773
	75	108	91.5	79	140	109.5	122	100	111	99	107	103		103.75	8.87412	8.55337
	108	82	82	128	100	114	108	138	123	101	110	105.5		106.125	17.5991	16.5834
														102.206	15.9141	15.768

## Sheet: maxspeed
	5v5_1st_T1	5v5_1st_T2	5v5_1st_Average	5v5_2nd_T1	5v5_2nd_T2	5v5_2nd_Average	5v5_3rd_T1	5v5_3rd_T2	5v5_3rd_Average	5v5_4th_T1	5v5_4th_T2	5v5_4th_Average		MÉDIA	DP	CV
	18.375	22.624	20.4995	23.356	19.127	21.2415	9.285	11.921	10.603	26.185	21.737	23.961		19.0763	5.84154	30.622
	18.57	18.547	18.5585	22.994	22.573	22.7835	26.913	17.485	22.199	26.951	23.602	25.2765		22.2044	2.77283	12.4878
	22.04	22.107	22.0735	17.269	25.459	21.364	23.594	20.901	22.2475	26.76	27.593	27.1765		23.2154	2.66826	11.4935
	21.25	23.411	22.3305	22.759	21.632	22.1955	10.445	13.017	11.731	22.945	22.914	22.9295		19.7966	5.38654	27.2094
	22.551	19.311	20.931	21.103	19.61	20.3565	24.087	20.901	22.494	21.307	17.805	19.556		20.8344	1.24181	5.9604
	20.352	17.672	19.012	24.069	21.449	22.759	8.952	17.082	13.017	25.497	18.292	21.8945		19.1706	4.4041	22.9731
	23.413	26.397	24.905	21.022	18.913	19.9675	20.4495	21.8235	21.1365	23.737	21.601	22.669		22.1695	2.13294	9.62108
	25.648	19.764	22.706	22.774	24.022	23.398	11.099	15.72	13.4095	27.033	29.617	28.325		21.9596	6.22491	28.3471
	19.558	19.552	19.555	18.942	19.187	19.0645	23.364	19.872	21.618	23.998	22.687	23.3425		20.895	1.97141	9.43482
	19.974	22.975	21.4745	22.638	20.239	21.4385	21.057	22.43	21.7435	26.753	21.978	24.3655		22.2555	1.41323	6.35005
	20.11	17.737	18.9235	16.064	17.792	16.928	23.53	20.346	21.938	26.202	19.058	22.63		20.1049	2.65987	13.23
	20.737	16.118	18.4275	23.29	27.128	25.209	27.047	27.633	27.34	27.67	17.215	22.4425		23.3548	3.8484	16.478
	22.368	24.024	23.196	18.385	20.847	19.616	21.022	19.187	20.1045	22.551	19.974	21.2625		21.0448	1.59172	7.56349
	24.34	23.736	24.038	26.594	21.817	24.2055	22.774	20.239	21.5065	20.352	20.11	20.231		22.4952	1.95017	8.66925
	15.403	16.963	16.183	20.342	22.8	21.571	18.942	17.792	18.367	23.413	22.368	22.8905		19.7529	3.04494	15.4152
	22.774	21.449	22.1115	23.594	17.805	20.6995	22.638	22.573	22.6055	19.558	24.34	21.949		21.8414	0.810826	3.71234
	18.942	18.913	18.9275	10.445	18.292	14.3685	23.594	25.459	24.5265	19.974	17.737	18.8555		19.1695	4.1595	21.6985
	22.994	24.069	23.5315	8.952	23.737	16.3445	10.445	24.022	17.2335	21.25	16.118	18.684		18.9484	3.20395	16.9088
	17.269	21.022	19.1455	11.099	27.033	19.066	22.994	20.342	21.668	19.552	26.397	22.9745		20.7135	1.93184	9.3265
	22.04	17.792	17.792	23.364	20.342	21.853	21.022	23.594	22.308	22.04	19.764	20.902		20.7137	2.03401	9.81961
														20.9858	2.96464	14.366

## Sheet: averspeed
	5v5_1st_T1	5v5_1st_T2	5v5_1st_Average	5v5_2nd_T1	5v5_2nd_T2	5v5_2nd_Average	5v5_3rd_T1	5v5_3rd_T2	5v5_3rd_Average	5v5_4th_T1	5v5_4th_T2	5v5_4th_Average		MÉDIA	DP	CV
	6.03901	5.72295	5.88098	6.47336	6.09649	6.28493	4.65611	4.63829	4.6472	8.10467	5.58606	6.84537		5.91462	0.932899	15.7728
	5.36326	5.21969	5.29148	7.6053	7.04649	7.32589	9.24878	7.04161	8.14519	8.56545	6.46664	7.51604		7.06965	1.23607	17.4842
	6.34276	6.5339	6.43833	4.74787	6.83427	5.79107	8.54332	6.76828	7.6558	8.73826	5.61483	7.17655		6.76544	0.820192	12.1233
	7.78808	8.06154	7.92481	6.74831	6.08338	6.41585	4.61832	4.6492	4.63376	7.84089	5.9916	6.91624		6.47267	1.37723	21.2776
	5.98469	6.34166	6.16318	7.12215	7.39557	7.25886	7.1777	6.77098	6.97434	7.51082	5.68171	6.59627		6.74816	0.475132	7.04091
	6.34609	6.67834	6.51221	8.03288	7.78819	7.91054	4.0636	4.59793	4.33076	8.17381	5.83596	7.00488		6.4396	1.52049	23.6115
	5.82329	6.71805	6.27067	6.65083	6.63251	6.64167	7.22083	6.19887	6.70985	8.54916	5.88611	7.21764		6.70996	0.389605	5.80638
	6.78851	6.81228	6.8004	6.84952	7.28748	7.0685	4.96998	4.75895	4.86447	8.50018	6.82907	7.66463		6.5995	1.21177	18.3615
	6.03008	6.14846	6.08927	4.89787	4.87378	4.88583	7.89592	7.5842	7.74006	8.01592	6.47953	7.24772		6.49072	1.2742	19.6311
	4.6891	5.96044	5.32477	5.64978	5.39703	5.5234	6.47957	5.60966	6.04462	8.83699	5.58124	7.20911		6.02548	0.845465	14.0315
	5.97682	5.63838	5.8076	5.23065	5.11363	5.17214	6.81704	6.33282	6.57493	7.77627	6.08246	6.92937		6.12101	0.786991	12.8572
	4.72644	4.86183	4.79414	5.33217	6.58658	5.95938	6.36786	7.06667	6.71727	7.95622	5.73119	6.8437		6.07862	0.941159	15.4831
	7.37069	8.13525	7.75297	5.91348	6.27193	6.0927	6.65083	4.87378	5.76231	5.98469	4.6891	5.33689		6.23622	1.05743	16.9563
	7.24235	7.01751	7.12993	6.85679	6.35882	6.6078	6.84952	5.39703	6.12327	6.34609	5.97682	6.16145		6.50562	0.47076	7.2362
	2.66711	4.13698	3.40204	6.28493	5.81346	6.04919	4.89787	5.11363	5.00575	5.82329	7.37069	6.59699		5.26349	1.40558	26.7043
	6.84952	7.78819	7.31886	8.54332	5.68171	7.11252	5.64978	7.04649	6.34813	6.03008	7.24235	6.63622		6.85393	0.442062	6.44975
	4.89787	6.63251	5.76519	4.61832	5.83596	5.22714	8.54332	6.83427	7.6888	4.6891	5.63838	5.16374		5.96122	1.18291	19.8434
	7.6053	8.03288	7.81909	4.0636	8.54916	6.30638	4.61832	7.28748	5.9529	7.78808	4.86183	6.32495		6.60083	0.830015	12.5744
	4.74787	6.65083	5.69935	4.96998	8.50018	6.73508	7.6053	6.28493	6.94511	6.14846	6.71805	6.43325		6.4532	0.544707	8.44089
	6.65083	5.11363	5.11363	7.89592	6.28493	7.09042	6.65083	8.54332	7.59708	6.34276	6.81228	6.57752		6.59466	1.0715	16.248
														6.39523	0.940808	14.8967

## Sheet: Z1
	5v5_1st_T1	5v5_1st_T2	5v5_1st_Average		5v5_2nd_T1	5v5_2nd_T2	5v5_2nd_Average		5v5_3rd_T1	5v5_3rd_T2	5v5_3rd_Average		5v5_4th_T1	5v5_4th_T2	5v5_4th_Average			MÉDIA	DP	CV
	221	251	236	47.2	208	229	218.5	43.7	238	165	201.5	40.3	188	182	185	37		210.25	21.9488	10.4394		42.05	4.38976
	207	206	206.5	41.3	233	237	235	47	102	129	115.5	23.1	177	124	150.5	30.1		176.875	53.9095	30.4788		35.375	10.7819
	173	172	172.5	34.5	237	190	213.5	42.7	142	134	138	27.6	174	183	178.5	35.7		175.625	30.9203	17.6058		35.125	6.18405
	171	154	162.5	32.5	223	247	235	47	258	146	202	40.4	145	171	158	31.6		189.375	36.2753	19.1553		37.875	7.25506
	198	193	195.5	39.1	221	202	211.5	42.3	207	148	177.5	35.5	174	190	182	36.4		191.625	15.2991	7.98388		38.325	3.05982
	205	219	212	42.4	175	172	173.5	34.7	210	145	177.5	35.5	166	163	164.5	32.9		181.875	20.8061	11.4398		36.375	4.16123
	180	192	186	37.2	235	215	225	45	149	128	138.5	27.7	127	149	138	27.6		171.875	41.965	24.416		34.375	8.393
	148	198	173	34.6	259	225	242	48.4	246	150	198	39.6	151	193	172	34.4		196.25	32.7859	16.7062		39.25	6.55718
	181	252	216.5	43.3	286	222	254	50.8	144	140	142	28.4	153	124	138.5	27.7		187.75	56.9627	30.3397		37.55	11.3925
	214	213	213.5	42.7	236	249	242.5	48.5	216	139	177.5	35.5	150	192	171	34.2		201.125	33.3201	16.5669		40.225	6.66402
	223	228	225.5	45.1	266	251	258.5	51.7	144	143	143.5	28.7	194	126	160	32		196.875	54.2392	27.5501		39.375	10.8478
	221	208	214.5	42.9	233	227	230	46	209	148	178.5	35.7	165	225	195	39		204.5	22.4833	10.9943		40.9	4.49667
	170	176	173	34.6	249	221	235	47	235	222	228.5	45.7	198	214	206	41.2		210.625	27.9922	13.2901		42.125	5.59844
	183	232	207.5	41.5	226	257	241.5	48.3	259	249	254	50.8	205	223	214	42.8		229.25	22.1228	9.65006		45.85	4.42455
	112	200	156	31.2	256	224	240	48	286	251	268.5	53.7	180	170	175	35		209.875	53.1137	25.3073		41.975	10.6227
	259	172	215.5	43.1	142	190	166	33.2	236	237	236.5	47.3	181	183	182	36.4		200	31.8983	15.9491		40	6.37966
	286	215	250.5	50.1	258	163	210.5	42.1	142	190	166	33.2	214	228	221	44.2		212	35.0309	16.524		42.4	7.00619
	233	175	204	40.8	210	127	168.5	33.7	258	225	241.5	48.3	171	208	189.5	37.9		200.875	30.7554	15.3107		40.175	6.15108
	237	235	236	47.2	246	151	198.5	39.7	233	256	244.5	48.9	252	192	222	44.4		225.25	20.1018	8.92423		45.05	4.02036
	173	251	251	50.2	144	256	200	40	235	142	188.5	37.7	173	198	185.5	37.1		206.25	30.4809	14.7786		41.25	6.09617
																		198.906	33.6206	17.1705		39.7812	6.72411	16.9027

## Sheet: Z2
	5v5_1st_T1	5v5_1st_T2	5v5_1st_Average		5v5_2nd_T1	5v5_2nd_T2	5v5_2nd_Average		5v5_3rd_T1	5v5_3rd_T2	5v5_3rd_Average		5v5_4th_T1	5v5_4th_T2	5v5_4th_Average			MÉDIA	DP	CV
	123	91	107	21.4	171	156	163.5	32.7	128	51	89.5	17.9	95	171	133	26.6		123.25	32.24	26.1582		24.65	6.448
	92	88	90	18	171	156	163.5	32.7	211	111	161	32.2	113	162	137.5	27.5		138	34.0759	24.6927		27.6	6.81518
	118	139	128.5	25.7	78	116	97	19.4	205	112	158.5	31.7	166	157	161.5	32.3		136.375	30.1838	22.133		27.275	6.03676
	231	248	239.5	47.9	164	151	157.5	31.5	104	84	94	18.8	126	179	152.5	30.5		160.875	59.8211	37.1848		32.175	11.9642
	127	158	142.5	28.5	142	204	173	34.6	175	113	144	28.8	111	195	153	30.6		153.125	14.0379	9.1676		30.625	2.80758
	134	162	148	29.6	227	228	227.5	45.5	90	50	70	14	132	165	148.5	29.7		148.5	64.3001	43.2997		29.7	12.86
	145	126	135.5	27.1	130	206	168	33.6	176	100	138	27.6	194	199	196.5	39.3		159.5	28.7489	18.0244		31.9	5.74978
	203	207	205	41	126	167	146.5	29.3	137	63	100	20	142	134	138	27.6		147.375	43.4115	29.4565		29.475	8.68231
	166	128	147	29.4	79	99	89	17.8	233	193	213	42.6	130	218	174	34.8		155.75	52.0985	33.4501		31.15	10.4197
	64	123	93.5	18.7	96	82	89	17.8	146	65	105.5	21.1	154	156	155	31		110.75	30.3109	27.3687		22.15	6.06218
	112	135	123.5	24.7	90	84	87	17.4	236	113	174.5	34.9	91	163	127	25.4		128	35.891	28.0399		25.6	7.17821
	76	82	79	15.8	89	128	108.5	21.7	87	80	83.5	16.7	113	169	141	28.2		103	28.4634	27.6344		20.6	5.69269
	170	205	187.5	37.5	144	144	144	28.8	130	99	114.5	22.9	127	64	95.5	19.1		135.375	40.0716	29.6004		27.075	8.01431
	156	118	137	27.4	156	141	148.5	29.7	126	82	104	20.8	134	112	123	24.6		128.125	19.1676	14.9601		25.625	3.83351
	11	51	31	6.2	118	86	102	20.4	79	84	81.5	16.3	145	170	157.5	31.5		93	52.337	56.2764		18.6	10.4674
	126	228	177	35.4	205	195	200	40	96	156	126	25.2	166	156	161	32.2		166	31.102	18.7361		33.2	6.2204
	79	206	142.5	28.5	104	165	134.5	26.9	205	116	160.5	32.1	64	135	99.5	19.9		134.25	25.5913	19.0625		26.85	5.11827
	171	227	199	39.8	90	194	142	28.4	104	167	135.5	27.1	231	82	156.5	31.3		158.25	28.5497	18.0409		31.65	5.70993
	78	130	104	20.8	137	142	139.5	27.9	171	118	144.5	28.9	128	126	127	25.4		128.75	18.067	14.0326		25.75	3.6134
	130	84	84	16.8	233	118	175.5	35.1	130	205	167.5	33.5	118	207	162.5	32.5		147.375	42.5879	28.8976		29.475	8.51758
																		137.781	35.5529	26.3108		27.5562	7.11057	25.8038

## Sheet: Z3
	5v5_1st_T1	5v5_1st_T2	5v5_1st_Average		5v5_2nd_T1	5v5_2nd_T2	5v5_2nd_Average		5v5_3rd_T1	5v5_3rd_T2	5v5_3rd_Average		5v5_4th_T1	5v5_4th_T2	5v5_4th_Average			MÉDIA	DP	CV
	98	58	78	15.6	105	87	96	19.2	0	6	3	0.6	31	91	61	12.2		59.5	40.2865	67.7084		11.9	8.05729
	71	57	64	12.8	128	133	130.5	26.1	212	116	164	32.8	25	203	114	22.8		118.125	41.6501	35.2593		23.625	8.33002
	116	105	110.5	22.1	32	111	71.5	14.3	139	98	118.5	23.7	38	99	68.5	13.7		92.25	25.9278	28.106		18.45	5.18556
	156	125	140.5	28.1	81	80	80.5	16.1	0	3	1.5	0.3	62	130	96	19.2		79.625	57.9603	72.7916		15.925	11.5921
	53	113	83	16.6	170	175	172.5	34.5	134	60	97	19.4	77	85	81	16.2		108.375	43.3385	39.9894		21.675	8.66771
	98	114	106	21.2	155	155	155	31	0	9	4.5	0.9	51	153	102	20.4		91.875	63.0375	68.6123		18.375	12.6075
	72	118	95	19	102	110	106	21.2	160	50	105	21	45	140	92.5	18.5		99.625	6.87235	6.89822		19.925	1.37447
	116	96	106	21.2	90	104	97	19.4	5	7	6	1.2	49	159	104	20.8		78.25	48.321	61.752		15.65	9.6642
	95	67	81	16.2	22	38	30	6	170	55	112.5	22.5	60	154	107	21.4		82.625	37.6771	45.6001		16.525	7.53542
	42	65	53.5	10.7	83	70	76.5	15.3	72	35	53.5	10.7	24	75	49.5	9.9		58.25	12.3119	21.1363		11.65	2.46238
	89	44	66.5	13.3	62	45	53.5	10.7	69	63	66	13.2	44	165	104.5	20.9		72.625	22.0846	30.4091		14.525	4.41692
	24	53	38.5	7.7	63	120	91.5	18.3	103	76	89.5	17.9	82	90	86	17.2		76.375	25.3521	33.1942		15.275	5.07042
	129	162	145.5	29.1	74	106	90	18	102	38	70	14	53	42	47.5	9.5		88.25	41.9295	47.5122		17.65	8.3859
	136	108	122	24.4	88	108	98	19.6	90	70	80	16	98	89	93.5	18.7		98.375	17.5089	17.7981		19.675	3.50179
	8	30	19	3.8	83	72	77.5	15.5	22	45	33.5	6.7	72	129	100.5	20.1		57.625	37.891	65.7545		11.525	7.5782
	90	155	122.5	24.5	139	85	112	22.4	83	133	108	21.6	95	136	115.5	23.1		114.5	6.15088	5.37195		22.9	1.23018
	22	110	66	13.2	0	153	76.5	15.3	139	111	125	25	42	44	43	8.6		77.625	34.5431	44.5		15.525	6.90863
	128	155	141.5	28.3	0	45	22.5	4.5	0	104	52	10.4	156	53	104.5	20.9		80.125	53.1435	66.3257		16.025	10.6287
	32	102	67	13.4	5	49	27	5.4	128	83	105.5	21.1	67	118	92.5	18.5		73	34.5856	47.3776		14.6	6.91713
	116	45	45	9	170	83	126.5	25.3	102	139	120.5	24.1	116	96	106	21.2		99.5	37.3385	37.5262		19.9	7.46771
																		85.325	34.3955	42.1812		17.065	6.87911	40.3112

[truncated: 10 more sheets: Z4, Z5, DC5_3, DC_3_2, DC_2_1, DC_1_0.5, ACC_0.5_0.99, ACC_1_1.99, ACC_2_2.99, ACC_3_50]
